# Supplementary material for: Structural Design, Synthesis and Antioxidant, Antileishmania, Anti-Inflammatory and Anticancer Activities of a Novel Quercetin Acetylated Derivative
Source: Molecules. 2021 Nov 17;26(22):6923. doi: 10.3390/molecules26226923 (PMC8623808; doi:10.3390/molecules26226923)
Supplement: Supplementary file 1 [file molecules-26-06923-s001.zip]

Archive with 1 entries (1 files):
- molecules-1449056-supplementary.pdf
